# Supplementary material for: A CDC42 Stop-loss Mutation in a Patient with Relapsing Polychondritis and Autoinflammation
Source: J Clin Immunol. 2022 Aug 30;43(1):69–71. doi: 10.1007/s10875-022-01344-z (PMC9840577; doi:10.1007/s10875-022-01344-z)
Supplement: Supplementary file 1 — Supplementary file1 (XLSX 18 KB) [file 10875_2022_1344_MOESM1_ESM.xlsx]

## Sheet: Sheet1
Table S1 Summary of the genetic findings and clinical phenotypes reported in all patients with CDC42 genetic defects
Patient	Reference	Nucleotide	Protein	Age	Dysmorphic features	Haematological	Immunological	Musculoskeletal	Gastrointestinal	Endocrinological	Cardiovascular	Respiratory	Dermatological	Urogenital	Neuropsychiatric	Laboratory
1	Takenouchi, 2015	c.191A>C	p.Tyr64Cys	18y	Facial dysmorphy			Lymphedema Camptodactyly			Persistent ductus aretriosus		Eczema		Developmental delay Sensorineural deafness Structural brain abnormalities	Macrothrombocytopenia
2	Takenouchi, 2016	c.191A>C	p.Tyr64Cys	22y	Facial dysmorphy		Recurrent infections	Failure to thrive Lymphedema Camptodactyly Inguinal hernia	Ascites		Pericardial effusion	Hydrothorax			Developmental delay Sensorineural deafness Congenital nystagmus Retinal dysplasia with retinal detachment Structural brain abnormalities	Macrothrombocytopenia Leukocytopenia
3	Motokawa, 2018	c.191A>C	p.Tyr64Cys	12y	Facial dysmorphy		Recurrent infections Hypoimmunoglobulinemia (IgG, IgM and IgA)	Camptodactyly Hallux valgus Maxillary hypoplasia Camptodactyly		Hypothyroidism					Structural brain abnormalities Sensorineural deafness Developmental delay	Macrothrombocytopenia Lymphopenia
4	Martinelli, 2018	c.62T>C	p.Ile21Thr	10y	Facial dysmorphy		Recurrent infections	Equinus deformity left food Inguinal hernia Scoliosis					Café-au-Lait	Unilateral renal agenesis	Developmental delay Sensorineural deafness Attention-deficit hyperactivity disorder	Pancytopenia
5	Martinelli, 2018	c.68A>G	p.Tyr23Cys	17y	Facial dysmorphy			Camptodactyly Scoliosis Inguinal hernia							Developmental delay Autistic features Secondary generalized epilepsy Structural brain abnormalites
6	Martinelli, 2018 + Kashani, 2021	c.191A>G	p.Tyr64Cys	19y	Facial dysmorphy		Recurrent infections Low memory B-cells Hypoimmunoglobulinemia (IgG, IgM and IgA)	Camptodactyly Scoliosis and kyphosis Inguinal hernia	Gastro-esophageal reflux disease	Hypothyroidism	Atrial and ventricular septal defects Persistent ductus arteriosus	Asthma	Atopic dermatitis	Bilateral kidney pelviectasis	Developmental delay Sensorineural deafness Structural brain abnormalities	Thrombocytopenia Neutropenia
7	Martinelli, 2018	c.196A>G	p.Arg66Gly	18y	Facial dysmorphy		Recurrent infections Hypoimmunoglobulinemia (IgG, IgM and IgA)	Vertebral anomalies Spinal fusion and kyphosis Syndactyly Perthes disease of the right hip	Chronic loose bowel movements Annular pancreas	Growth hormone deficiency Precocious puberty	Abnormal renal vascular system Hypertension		Dysplastic skin moles	Chordee	Developmental delay Sensorineural deafness Hyperopia with anomalous optic nerves Widened spinal canal Structural brain abnormalities
8	Martinelli, 2018	c.196A>G	p.Arg66Gly	8m †				Failure to thrive			Aortic coarctation with stenosis of the left coronary artery ostium Bilateral pulmonary branch stenosis				Developmental delay Sensorineural deafness
9	Martinelli, 2018	c.203G>A	p.Arg68Gln	4y	Facial dysmorphy		Recurrent fever	Elbow and arm contractures Inguinal hernia Pectus	Splenomegaly Intestinal bleeding Ascites		Hypertrophic cardiomyopathy Pericardial effusion	Pleural serositis	Maculopapular cutaneous eruption		Developmental delay Sensorineural deafness Structural brain abnormalities	Thrombocytopenia
10	Martinelli, 2018	c.203G>A	p.Arg68Gln	5y	Facial dysmorphy			Inguinal hernia			Ventricular septal defect				Developmental delay Sensorineural deafness Febrile seizures Structural brain abnormalities	Macrothrombocytopenia
11	Martinelli, 2018	c.242G>T	p.Cys81Phe	4y	Facial dysmorphy		Recurrent infections		Gastro-esophageal reflux disease Velopharyngeal insufficiency					Penile webbing	Structural brain abnormalities
12	Martinelli, 2018	c.247T>C	p.Ser83Pro	6y	Facial dysmorphy		Recurrent infections	Scoliosis		Growth hormone deficiency Hypothyroidism Anhidrosis	Total anomalous pulmonary venous return Coarctation of aorta	Asthma			Developmental delay Structural brain abnormalities Autistic features Epilepsy
13	Martinelli, 2018	c.247T>C	p.Ser83Pro	34y	Facial dysmorphy		Recurrent infections	Camptodactyly Syndactyly Lymphedema Inguinal hernia			Pericardial effusion				Developmental delay Structural brain abnormalities Myoclonic seizures
14	Martinelli, 2018	c.476C>T	p.Ala159Val	7y	Facial dysmorphy			Camptodactyly Syndactyly			Patent foramen ovale			Hydronephrosis Hypospadias Undescended testes	Structural brain abnormalities Dilated left pupil Cerebral palsy Seizures
15	Martinelli, 2018	c.511G>A	p.Glu171Lys	12y	Facial dysmorhy			Pectus					Multiple nevi		Bilateral palpebral ptosis Learning difficulties
16	Martinelli, 2018	c.511G>A	p.Glu171Lys	Adult	Facial dysmorphy			Pectus			Pulmonary stenosis				Ptosis Optic atrophy
17	Martinelli, 2018	c.511G>A	p.Glu171Lys	Adult	Facial dysmorphy			Pectus
18	Martinelli, 2018	c.511G>A	p.Glu171Lys	Adult	Facial dysmorphy			Pectus			Myocardial insufficiency Cardiac rhythm disturbance				Glaucoma
19	Lam, 2019	c.556C>T	p.Arg186Cys	6y		Myelofibrosis Hemophagocytic lymphohistiocytosis	Recurrent fever		Hepatosplenomegaly Intestinal bleeding and chronic diarrhea Intestinal ischemia and necrosis				Erythematous skin lesions		Inflammatory central nervous system lesions	Pancytopenia Elevated inflammatory markers
20	Lam, 2019	c.556C>T	p.Arg186Cys	6m †		Hemophagocytic lymphohistiocytosis	Recurrent fever	Failure to thrive	Hepatosplenomegaly Intestinal bleeding and chronic diarrhea				Skin rash			Pancytopenia Elevated inflammatory markers
21	Lam, 2019	c.556C>T	p.Arg186Cys	1,5y †		Hemophagocytic lymphohistiocytosis	Recurrent fever Recurrent infections Lymphadenopathy	Failure to thrive	Hepatosplenomegaly				Generalized skin rash			Pancytopenia
22	Lam, 2019	c.556C>T	p.Arg186Cys	4,5m †		Hemophagocytic lymphohistiocytosis	Recurrent fever Low T cells	Failure to thrive Stiff/contracted joints	Intestinal bleeding and chronic diarrhea Acute and chronic duodenum inflammation with ulcers Hepatomegaly Cholestasis Ascites				Generalized skin rash			Thrombocytopenia Anemia
23	Gernez, 2019	c.563G>A	p.Cys188Tyr	18m	Facial dysmorphy		Recurrent fever	Failure to thrive Arthralgias	Hepatosplenomegaly				Nodular rashes			Anemia Thrombocytopenia Elevated inflammatory markers Transaminitis
24	Gernez, 2019	c.563G>A	p.Cys188Tyr	22m	Fasial dysmorphy		Recurrent fever Recurrent infections Lymphadenopathy	Failure to thrive	Hepatosplenomegaly Cholestasis			Respiratory distress	Macular skin lesions			Anemia Thrombocytopenia Elevated inflammatory markers Transaminitis
25	Gernez, 2019	c.556C>T	p.Arg186Cys	6.5y			Recurrent fever Recurrent infections		Hepatosplenomegaly				Purpuric rash Macular skin lesions		Grade II brain hemorrhage	Pancytopenia Elevated inflammatory markers
26	Gernez, 2019	c.576A>C	p.*192Cys*24	12y			Recurrent fever Recurrent infections		Hepatosplenomegaly				Papular erythematous rash		Intracranial hemorrhage Retinal detachment Phthisis right eye Papilledema left eye	Anemia Thrombocytopenia Transaminitis Leukocytosis Elevated inflammatory markers
27	Monies, 2019	c.101C>A	p.Pro34Gln	19y			Recurrent infections									Pancytopenia
28	Uehara, 2019	c.191A>G	p.Tyr64Cys	4y						Hypothyroidism					Intellectual dysability Structural brain abnormalities Sensorineural deafness	Macrothrombocytopenia
29	Bucciol, 2020	c.191A>G	p.Tyr64Cys	26y †	Facial dysmorphy Arachnodactyly	Myelofibrosis	Systemic inflammation Recurrent infections Hypoimmunoglobulinemia (IgG and IgA)	Scoliosis Pes planus Camptodactyly Finernail exostosis	Hepatosplenomegaly		Aortic aneurysm	Bilateral pneumonia (MRSA and HSV)			Structural brain abnormalities Sensorineural deafness	Pancytopenia Elevated inflammatory markers
30	He, 2020	c.556C>T	p.Arg186Cys	3m	Facial dysmorphy		Recurrent fever Lymphadenopathy Low B and NK-cells	Failure to thrive	Chronic duodenitis and gastritis Hepatosplenomegaly				Erythematous skin lesions			Pancytopenia Elevated inflammatory markers
31	Szczawinska-Poplonyk, 2020	c.242G>A	p.Cys81Tyr	11y	Facial dysmorphy Clinodactyly	IV stage nodular sclerosis Hodgkin's lymphoma	Recurrent infections Recurrent fever Lymphadenopathy Memory B cell deficiency (IgG and IgM hypoimmunoglobulinemia)		Splenomegaly				Vesicular dermatitis		Developmental delay	Pancytopenia Elevated inflammatory markers Transaminitis
32	Verboon, 2020	c.556C>T	p.Arg186Cys	5m †		Idiopathic infantile myelofibrosis	Recurrent fever Hypergimmunoglobulinemia	Angioedema and nodules hands	Hepatosplenomegaly			Severe pulmonary hypertension	Perivascular and intertitial inflammation with eosinophils			Pancytopenia
33	Verboon, 2020	c.556C>T	p.Arg186Cys	2.5m †		Myeloproliferation and mild fibrosis			Hepatosplenomegaly			Bilateral necrotizing pneumonia (P. aeruginosa)	Purpuric rash			Thrombocytopenia Anemia Leukoerythroblastosis Elevated inflammatory markers
34	Bekhouche, 2020	c.556C>T	p.Arg186Cys	23y	Mild facial dysmorphy	Myelofibrosis	Recurrent fever Chronic S. Aureus infections Nonspecific inflammatory syndrome	Growth retardation	Hepatosplenomegaly		Aortic insufficiency		Diffuse maculopapular rash Sterile pustular psoriasis lesions			Pancytopenia Monocytosis Hypereosinophilia Hyper IgE
35	Asiri, 2021	c.101C>A	p.Pro34Gln	8y			Recurrent infections Recurrent fever Low T- and B-cells	Growth retardation	Intestinal gangrene				Recurrent skin ulcerative lesions		Structural brain abnormalities	Pancytopenia Elevated inflammatory markers
36	Santoro, 2021	c.191A>G	p.Tyr64Cys	10y	Facial dysmorphy		Low T- and B cells	Failure to thrive Growth retardation Lymphedema Scoliosis Pes planus			Patent foramen ovale Ventricular septal defect Patent ductur arteriosus			Bilateral hydronephrosis	Developmental delay Intellectual disability Ataxia Sensorineural deafness Structural brain abnormalities	Macrothrombocytopenia
37	Ishikawa, 2021	c.191A>G	p.Tyr64Cys	15y	Facial dysmorphy	Autoimmune hemolytic anemia	Hypogammaglobulinemia	Short stature Camptodactyly Clinodactyly Hallus valgus	Splenomegaly						Developmental delay Sensorineural deafness	Anemia Macrothrombocytopenia
38	Nishitani-Isa, 2022	c.556C>T	p.Arg186Cys	4.5y †	No dysmorphism	Hypocellular marrow without hemophagocytosis	Recurrent fever		Diarrhea Hepatosplenomegaly				Erythema			Pancytopenia Elevated inflammatory markers
39	Nishitani-Isa, 2022	c.556C>T	p.Arg186Cys	2.5y †		Hypoplastic marrow with scattered foam cells	Recurrent fever	Low birth weight	Diarrhea Hepatosplenomegaly Cholestasis			Acute respiratory distress syndrome	Erythema multiforme			Pancytopenia Elevated inflammatory markers
40	Current report	c.576A>C	p.*192Cys*24	55y †	Subtle facial dysmorphy		Recurrent infection Recurrent polychondritis Low B and NK-cells Hypoimmunoglobulinemia (IgM)	Short stature resembling achondroplasia	Hepatosplenomegaly Intestinal vasculitis		Patent foramen ovale	Subglottic stenosis Pulmonary hypertension Asthma			Sensorineural deafness	Anemia Elevated inflammatory markers Transaminitis
